# Supplementary material for: Description of a new species of the genus Araeopteron Hampson, 1893 (Erebidae, Boletobiinae) from China, with a new subspecies of A. nigrizonatum Hirano, 2021
Source: Biodivers Data J. 2026 Jun 29;14:e200131. doi: 10.3897/BDJ.14.e200131 (PMC13338721; doi:10.3897/BDJ.14.e200131)
Supplement: XML Treatment for Araeopteron [file BDJ.14.e200131-treatment1.xml]

<!DOCTYPE tp:taxon-treatment
  PUBLIC "-//TaxonX//DTD Taxonomic Treatment Publishing DTD v0 20100105//EN" "tax-treatment-NSO.dtd">
<tp:taxon-treatment xmlns:tp="http://www.plazi.org/taxpub"><tp:treatment-meta><mixed-citation publication-type="journal"><person-group><name><surname>Yao</surname><given-names>Chun-Hua</given-names></name><name><surname>Li</surname><given-names>Cheng-De</given-names></name><name><surname>Han</surname><given-names>Hui-Lin</given-names></name></person-group><article-title>Description of a new species of the genus <italic><tp:taxon-name><tp:taxon-name-part taxon-name-part-type="genus" reg="Araeopteron">Araeopteron</tp:taxon-name-part></tp:taxon-name></italic> Hampson, 1893 (<tp:taxon-name><tp:taxon-name-part taxon-name-part-type="family">Erebidae</tp:taxon-name-part></tp:taxon-name>, <tp:taxon-name><tp:taxon-name-part taxon-name-part-type="subfamily">Boletobiinae</tp:taxon-name-part></tp:taxon-name>) from China, with a new subspecies of <italic><tp:taxon-name><tp:taxon-name-part taxon-name-part-type="genus" reg="Araeopteron">A.</tp:taxon-name-part> <tp:taxon-name-part taxon-name-part-type="species" reg="nigrizonatum">nigrizonatum</tp:taxon-name-part></tp:taxon-name></italic> Hirano, 2021</article-title><source>Biodivers Data J</source><day>29</day><month>06</month><year>2026</year><volume>14</volume><pub-id pub-id-type="doi">10.3897/BDJ.14.e200131</pub-id></mixed-citation></tp:treatment-meta><tp:nomenclature><tp:taxon-name>
            <object-id xmlns:xlink="http://www.w3.org/1999/xlink" content-type="arpha" xlink:type="simple">D2B2C8F9-8524-5B40-B06B-21F95BFE0A18</object-id>
            <tp:taxon-name-part taxon-name-part-type="genus">Araeopteron</tp:taxon-name-part>
          </tp:taxon-name><tp:taxon-authority>Hampson, 1893</tp:taxon-authority><tp:nomenclature-citation-list><tp:nomenclature-citation><tp:taxon-name>
                <tp:taxon-name-part taxon-name-part-type="genus" reg="Araeopteron">Araeopteron</tp:taxon-name-part>
              </tp:taxon-name><comment> Hampson, 1893; Illustrations of Typical Specimens of <tp:taxon-name><tp:taxon-name-part taxon-name-part-type="order">Lepidoptera</tp:taxon-name-part></tp:taxon-name> <tp:taxon-name><tp:taxon-name-part taxon-name-part-type="suborder">Heterocera</tp:taxon-name-part></tp:taxon-name> in the Collection of the British Museum 9: 33, 136. Type species: <italic><tp:taxon-name><tp:taxon-name-part taxon-name-part-type="genus" reg="Araeopteron">Araeopteron</tp:taxon-name-part> <tp:taxon-name-part taxon-name-part-type="species" reg="pictale">pictale</tp:taxon-name-part></tp:taxon-name></italic> Hampson, 1893. Type locality: Sri Lanka.</comment></tp:nomenclature-citation><tp:nomenclature-citation><tp:taxon-name>
                <tp:taxon-name-part taxon-name-part-type="genus" reg="Araeopterum"/>
              </tp:taxon-name><comment>= <italic><tp:taxon-name><tp:taxon-name-part taxon-name-part-type="genus" reg="Araeopterum">Araeopterum</tp:taxon-name-part></tp:taxon-name></italic> Hampson, 1895; unjustified emendation of <italic><tp:taxon-name><tp:taxon-name-part taxon-name-part-type="genus" reg="Araeopteron">Araeopteron</tp:taxon-name-part></tp:taxon-name></italic> Hampson, 1893.</comment></tp:nomenclature-citation><tp:nomenclature-citation><tp:taxon-name>
                <tp:taxon-name-part taxon-name-part-type="genus" reg="Essonistis"/>
              </tp:taxon-name><comment>= <italic><tp:taxon-name><tp:taxon-name-part taxon-name-part-type="genus" reg="Essonistis">Essonistis</tp:taxon-name-part></tp:taxon-name></italic> Meyrick, 1902; Type species: <italic><tp:taxon-name><tp:taxon-name-part taxon-name-part-type="genus" reg="Essonistis">Essonistis</tp:taxon-name-part> <tp:taxon-name-part taxon-name-part-type="species" reg="micraeola">micraeola</tp:taxon-name-part></tp:taxon-name></italic> Meyrick, 1902. Type locality: Australia.</comment></tp:nomenclature-citation><tp:nomenclature-citation><tp:taxon-name>
                <tp:taxon-name-part taxon-name-part-type="genus" reg="Essonistis"/>
                <tp:taxon-name-part taxon-name-part-type="species" reg="helxinoa"/>
              </tp:taxon-name><comment>= <italic>helxinoa</italic> Turner, 1902; Type species: <italic><tp:taxon-name><tp:taxon-name-part taxon-name-part-type="genus" reg="Thelxinoa">Thelxinoa</tp:taxon-name-part> <tp:taxon-name-part taxon-name-part-type="species" reg="epiphracta">epiphracta</tp:taxon-name-part></tp:taxon-name></italic> Turner, 1902. Type locality: Australia.</comment></tp:nomenclature-citation><tp:nomenclature-citation><tp:taxon-name>
                <tp:taxon-name-part taxon-name-part-type="genus" reg="Araeoptera"/>
              </tp:taxon-name><comment>= <italic><tp:taxon-name><tp:taxon-name-part taxon-name-part-type="genus" reg="Araeoptera">Araeoptera</tp:taxon-name-part></tp:taxon-name></italic> Hampson, 1910; unjustified emendation of <italic><tp:taxon-name><tp:taxon-name-part taxon-name-part-type="genus" reg="Araeopteron">Araeopteron</tp:taxon-name-part></tp:taxon-name></italic> Hampson, 1893.</comment></tp:nomenclature-citation><tp:nomenclature-citation><tp:taxon-name>
                <tp:taxon-name-part taxon-name-part-type="genus" reg="Araeopterella"/>
              </tp:taxon-name><comment>= <italic><tp:taxon-name><tp:taxon-name-part taxon-name-part-type="genus" reg="Araeopterella">Araeopterella</tp:taxon-name-part></tp:taxon-name></italic> Dyar, 1914; Type species: <italic><tp:taxon-name><tp:taxon-name-part taxon-name-part-type="genus" reg="Araeopterella">Araeopterella</tp:taxon-name-part> <tp:taxon-name-part taxon-name-part-type="species" reg="miscidisce">miscidisce</tp:taxon-name-part></tp:taxon-name></italic> Dyar, 1914. Type locality: Panama; synonym of <italic><tp:taxon-name><tp:taxon-name-part taxon-name-part-type="genus" reg="Araeopteron">Araeopteron</tp:taxon-name-part></tp:taxon-name></italic> Hampson, 1893.</comment></tp:nomenclature-citation><tp:nomenclature-citation><tp:taxon-name>
                <tp:taxon-name-part taxon-name-part-type="genus" reg="Araeopterella"/>
              </tp:taxon-name><comment>= <italic><tp:taxon-name><tp:taxon-name-part taxon-name-part-type="genus" reg="Araeopterella">Araeopterella</tp:taxon-name-part></tp:taxon-name></italic> Fibiger &amp; Hacker, 2001; <italic><tp:taxon-name><tp:taxon-name-part taxon-name-part-type="genus" reg="Esperiana">Esperiana</tp:taxon-name-part></tp:taxon-name></italic> 8: 581 (preocc. <italic><tp:taxon-name><tp:taxon-name-part taxon-name-part-type="genus" reg="Araeopterella">Araeopterella</tp:taxon-name-part></tp:taxon-name></italic> Dyar, 1914); Type species: <italic><tp:taxon-name><tp:taxon-name-part taxon-name-part-type="genus" reg="Araeopterella">Araeopterella</tp:taxon-name-part> <tp:taxon-name-part taxon-name-part-type="species" reg="sterrhaoides">sterrhaoides</tp:taxon-name-part></tp:taxon-name></italic> Fibiger &amp; Hacker; synonym of <italic><tp:taxon-name><tp:taxon-name-part taxon-name-part-type="genus" reg="Araeopteron">Araeopteron</tp:taxon-name-part></tp:taxon-name></italic> Hampson, 1893.</comment></tp:nomenclature-citation><tp:nomenclature-citation><tp:taxon-name><tp:taxon-name-part taxon-name-part-type="genus">Araeopteron</tp:taxon-name-part> <tp:taxon-name-part taxon-name-part-type="species">pictale</tp:taxon-name-part></tp:taxon-name><comment> Hampson, 1893</comment></tp:nomenclature-citation></tp:nomenclature-citation-list></tp:nomenclature><tp:treatment-sec sec-type="Diagnosis"><title>Diagnosis</title><p>The genus <italic><tp:taxon-name><tp:taxon-name-part taxon-name-part-type="genus" reg="Araeopteron">Araeopteron</tp:taxon-name-part></tp:taxon-name></italic> Hampson, 1893 is characterised by the frons with loose or smooth scales; the fore-wing is slender and elongate, with the reniform spot black; the hind-wing is much shorter than the fore-wing, with the outer margin concave below the apex. In the female, a slightly sclerotised patch or conical process bearing long scales is present between the terminal abdominal segment and the papillae anales. In the female genitalia, the signum is mostly conical or in the shape of a cap or a shuttlecock, rounded apically and spinose basally, sometimes large, flattened and lamellar. In the male genitalia, the sacculus is strongly sclerotised, narrow, elongate and flattened, forming the longest portion of the valva; the apex of the sacculus is in the shape of a spoon or a club; the clasper and the dorsal margin of the cucullus are membranous; the tegumen is short and broad, usually moderately to strongly sclerotised and twisted; the vinculum is short and broad; the uncus is long, with a broad junction between the base of the uncus and the apex of the tegumen.</p></tp:treatment-sec></tp:taxon-treatment>
