# Supplementary material for: Description of a new species of the genus Araeopteron Hampson, 1893 (Erebidae, Boletobiinae) from China, with a new subspecies of A. nigrizonatum Hirano, 2021
Source: Biodivers Data J. 2026 Jun 29;14:e200131. doi: 10.3897/BDJ.14.e200131 (PMC13338721; doi:10.3897/BDJ.14.e200131)
Supplement: XML Treatment for Araeopteron zheganensis [file BDJ.14.e200131-treatment2.xml]

<!DOCTYPE tp:taxon-treatment
  PUBLIC "-//TaxonX//DTD Taxonomic Treatment Publishing DTD v0 20100105//EN" "tax-treatment-NSO.dtd">
<tp:taxon-treatment xmlns:tp="http://www.plazi.org/taxpub"><tp:treatment-meta><mixed-citation publication-type="journal"><person-group><name><surname>Yao</surname><given-names>Chun-Hua</given-names></name><name><surname>Li</surname><given-names>Cheng-De</given-names></name><name><surname>Han</surname><given-names>Hui-Lin</given-names></name></person-group><article-title>Description of a new species of the genus <italic><tp:taxon-name><tp:taxon-name-part taxon-name-part-type="genus" reg="Araeopteron">Araeopteron</tp:taxon-name-part></tp:taxon-name></italic> Hampson, 1893 (<tp:taxon-name><tp:taxon-name-part taxon-name-part-type="family">Erebidae</tp:taxon-name-part></tp:taxon-name>, <tp:taxon-name><tp:taxon-name-part taxon-name-part-type="subfamily">Boletobiinae</tp:taxon-name-part></tp:taxon-name>) from China, with a new subspecies of <italic><tp:taxon-name><tp:taxon-name-part taxon-name-part-type="genus" reg="Araeopteron">A.</tp:taxon-name-part> <tp:taxon-name-part taxon-name-part-type="species" reg="nigrizonatum">nigrizonatum</tp:taxon-name-part></tp:taxon-name></italic> Hirano, 2021</article-title><source>Biodivers Data J</source><day>29</day><month>06</month><year>2026</year><volume>14</volume><pub-id pub-id-type="doi">10.3897/BDJ.14.e200131</pub-id></mixed-citation></tp:treatment-meta><tp:nomenclature><tp:taxon-name><object-id xmlns:xlink="http://www.w3.org/1999/xlink" content-type="arpha" xlink:type="simple">F5C8AD1F-8305-5028-899C-87343C782648</object-id><tp:taxon-name-part taxon-name-part-type="genus">Araeopteron</tp:taxon-name-part> <tp:taxon-name-part taxon-name-part-type="species">zheganensis</tp:taxon-name-part><object-id xmlns:xlink="http://www.w3.org/1999/xlink" content-type="zoobank" xlink:type="simple" object-id-type="ZooBank">6ABC1240-C206-4B75-A8CB-8B948E705BF1</object-id></tp:taxon-name><tp:taxon-status xmlns:xlink="http://www.w3.org/1999/xlink" xlink:type="simple">sp. nov.</tp:taxon-status></tp:nomenclature><tp:treatment-sec sec-type="materials"><title>Materials</title><list list-type="alpha-lower" list-content="occurrences"><list-item><p><bold>Type status:</bold> <named-content xmlns:xlink="http://www.w3.org/1999/xlink" content-type="dwc:typeStatus" xlink:type="simple">Holotype</named-content>. <bold>Occurrence:</bold> recordedBy: <named-content xmlns:xlink="http://www.w3.org/1999/xlink" content-type="dwc:recordedBy" xlink:type="simple">Zhang et al. leg.</named-content>; sex: <named-content xmlns:xlink="http://www.w3.org/1999/xlink" content-type="dwc:sex" xlink:type="simple">male</named-content>; lifeStage: <named-content xmlns:xlink="http://www.w3.org/1999/xlink" content-type="dwc:lifeStage" xlink:type="simple">adult</named-content>; occurrenceID: <named-content xmlns:xlink="http://www.w3.org/1999/xlink" content-type="dwc:occurrenceID" xlink:type="simple">DC19145E-01E3-5E81-BFCE-5C0D9E822E17</named-content>; <bold>Location:</bold> country: <named-content xmlns:xlink="http://www.w3.org/1999/xlink" content-type="dwc:country" xlink:type="simple">China</named-content>; stateProvince: <named-content xmlns:xlink="http://www.w3.org/1999/xlink" content-type="dwc:stateProvince" xlink:type="simple">Zhejiang</named-content>; county: <named-content xmlns:xlink="http://www.w3.org/1999/xlink" content-type="dwc:county" xlink:type="simple">Jiangshan</named-content>; locality: <named-content xmlns:xlink="http://www.w3.org/1999/xlink" content-type="dwc:locality" xlink:type="simple">Laofoyan Village</named-content>; <bold>Event:</bold> eventDate: <named-content xmlns:xlink="http://www.w3.org/1999/xlink" content-type="dwc:eventDate" xlink:type="simple">5 Ⅶ 2017</named-content>; <bold>Material Entity:</bold> disposition: <named-content xmlns:xlink="http://www.w3.org/1999/xlink" content-type="dwc:disposition" xlink:type="simple">in NEFU</named-content></p></list-item><list-item><p><bold>Type status:</bold> <named-content xmlns:xlink="http://www.w3.org/1999/xlink" content-type="dwc:typeStatus" xlink:type="simple">Paratype</named-content>. <bold>Occurrence:</bold> recordedBy: <named-content xmlns:xlink="http://www.w3.org/1999/xlink" content-type="dwc:recordedBy" xlink:type="simple">H.L. Han</named-content>; sex: <named-content xmlns:xlink="http://www.w3.org/1999/xlink" content-type="dwc:sex" xlink:type="simple">male</named-content>; lifeStage: <named-content xmlns:xlink="http://www.w3.org/1999/xlink" content-type="dwc:lifeStage" xlink:type="simple">adult</named-content>; occurrenceID: <named-content xmlns:xlink="http://www.w3.org/1999/xlink" content-type="dwc:occurrenceID" xlink:type="simple">EA1057DF-CE1F-5167-9A58-B8DBA2C77099</named-content>; <bold>Location:</bold> country: <named-content xmlns:xlink="http://www.w3.org/1999/xlink" content-type="dwc:country" xlink:type="simple">China</named-content>; stateProvince: <named-content xmlns:xlink="http://www.w3.org/1999/xlink" content-type="dwc:stateProvince" xlink:type="simple">Jiangxi</named-content>; county: <named-content xmlns:xlink="http://www.w3.org/1999/xlink" content-type="dwc:county" xlink:type="simple">Jinggangshan</named-content>; locality: <named-content xmlns:xlink="http://www.w3.org/1999/xlink" content-type="dwc:locality" xlink:type="simple">Liujiaping Village</named-content>; <bold>Event:</bold> eventDate: <named-content xmlns:xlink="http://www.w3.org/1999/xlink" content-type="dwc:eventDate" xlink:type="simple">3–9 Ⅷ 2021</named-content>; <bold>Material Entity:</bold> disposition: <named-content xmlns:xlink="http://www.w3.org/1999/xlink" content-type="dwc:disposition" xlink:type="simple">in NEFU</named-content></p></list-item></list></tp:treatment-sec><tp:treatment-sec sec-type="Description"><title>Description</title><p><bold>Adult</bold> (Fig. <xref ref-type="fig" rid="F14224484">1</xref><xref ref-type="fig" rid="F14224489">a</xref>, <xref ref-type="fig" rid="F14224490">b</xref>) Wingspan 11–12 mm in male. Head with pale yellow scales; antennae filiform. Patagium, tegula with dense white and pale yellow mixed scales. Legs with light brown scales. Fore-wing yellowish-brown; costal margin with longitudinal black-and-white stripes from base to distal half. Basal band, antemedial line brown, discontinuous; median, postmedial lines parallel, brown, arcuate, thickened at costa. Praeterminal line brown, discontinuous, with patch-like spots; subterminal line brown, indistinct; terminal line brown, dark brown at veins. Reniform spot brown, indistinct. Outer margin with fringe alternating dark and light brown. Hind-wing as fore-wing, transverse lines thickened at inner margin, forming dark brown patches. Abdomen with yellowish-brown to dark brown scales.</p><p><bold>Male genitalia (Fig. <xref ref-type="fig" rid="F14224508">2</xref><xref ref-type="fig" rid="F14224513">a</xref>)</bold> Uncus slender hook, base broad, tapering to apex, slightly curved, apex sharply pointed. Tegumen conical. Vinculum broad, band-shaped, arcuate. Valva broad, subtriangular, base narrow, strongly expanded distally; costal process subquadrate, with slender setae; digitus robust, spine-like, apex acute, slightly curved posteriorly; sacculus as band-like ridge; sacculus process enlarged, slightly exceeding costa, densely with granular protuberances; clasper minute, hemispherical. Juxta lateral margins smooth; dorsal margin medially raised into tongue-like projection; ventral margin semicircular, medially slightly concave. Saccus truncate, subquadrate. Aedeagus stout, short, cylindrical, uniform in width; vesica membranous; cornuti long, tuft-like, strongly sclerotised, curved.</p><p><bold>Female.</bold> Unknown.</p></tp:treatment-sec><tp:treatment-sec sec-type="Diagnosis"><title>Diagnosis</title><p>The wing pattern of the new species is similar to that of <italic><tp:taxon-name><tp:taxon-name-part taxon-name-part-type="genus" reg="Araeopteron">A.</tp:taxon-name-part> <tp:taxon-name-part taxon-name-part-type="species" reg="simaoensis">simaoensis</tp:taxon-name-part></tp:taxon-name></italic> Jin, Yao &amp; Han, 2025 (Fig. <xref ref-type="fig" rid="F14224484">1</xref><xref ref-type="fig" rid="F14224491">c</xref>), but it differs in having the fore-wing costal margin with a black-and-white longitudinal stripe extending from the base to the distal half (in <italic><tp:taxon-name><tp:taxon-name-part taxon-name-part-type="genus" reg="Araeopteron">A.</tp:taxon-name-part> <tp:taxon-name-part taxon-name-part-type="species" reg="simaoensis">simaoensis</tp:taxon-name-part></tp:taxon-name></italic> absent); reniform stigma is pale yellowish-brown (in <italic><tp:taxon-name><tp:taxon-name-part taxon-name-part-type="genus" reg="Araeopteron">A.</tp:taxon-name-part> <tp:taxon-name-part taxon-name-part-type="species" reg="simaoensis">simaoensis</tp:taxon-name-part></tp:taxon-name></italic> black). The male genitalia differ distinctly from those of <italic><tp:taxon-name><tp:taxon-name-part taxon-name-part-type="genus" reg="Araeopteron">A.</tp:taxon-name-part> <tp:taxon-name-part taxon-name-part-type="species" reg="simaoensis">simaoensis</tp:taxon-name-part></tp:taxon-name></italic> (Fig. <xref ref-type="fig" rid="F14224508">2</xref><xref ref-type="fig" rid="F14224514">b</xref>); uncus is short and slightly curved (in <italic><tp:taxon-name><tp:taxon-name-part taxon-name-part-type="genus" reg="Araeopteron">A.</tp:taxon-name-part> <tp:taxon-name-part taxon-name-part-type="species" reg="simaoensis">simaoensis</tp:taxon-name-part></tp:taxon-name></italic> long and strongly curved); costal process is subquadrate (in <italic><tp:taxon-name><tp:taxon-name-part taxon-name-part-type="genus" reg="Araeopteron">A.</tp:taxon-name-part> <tp:taxon-name-part taxon-name-part-type="species" reg="simaoensis">simaoensis</tp:taxon-name-part></tp:taxon-name></italic> semicircular); digitus is stout, short and nearly straight (in <italic><tp:taxon-name><tp:taxon-name-part taxon-name-part-type="genus" reg="Araeopteron">A.</tp:taxon-name-part> <tp:taxon-name-part taxon-name-part-type="species" reg="simaoensis">simaoensis</tp:taxon-name-part></tp:taxon-name></italic> slender and S-shaped curved); saccus is truncate and quadrate (in <italic><tp:taxon-name><tp:taxon-name-part taxon-name-part-type="genus" reg="Araeopteron">A.</tp:taxon-name-part> <tp:taxon-name-part taxon-name-part-type="species" reg="simaoensis">simaoensis</tp:taxon-name-part></tp:taxon-name></italic> arcuate); aedeagus is of uniform width (in <italic><tp:taxon-name><tp:taxon-name-part taxon-name-part-type="genus" reg="Araeopteron">A.</tp:taxon-name-part> <tp:taxon-name-part taxon-name-part-type="species" reg="simaoensis">simaoensis</tp:taxon-name-part></tp:taxon-name></italic> narrow medially and thickened at both ends); cornuti are distinct and formed as long, tufted setae (in <italic><tp:taxon-name><tp:taxon-name-part taxon-name-part-type="genus" reg="Araeopteron">A.</tp:taxon-name-part> <tp:taxon-name-part taxon-name-part-type="species" reg="simaoensis">simaoensis</tp:taxon-name-part></tp:taxon-name></italic> indistinct, represented by granular projections).</p></tp:treatment-sec><tp:treatment-sec sec-type="Etymology"><title>Etymology</title><p>The specific epithet <italic><tp:taxon-name><tp:taxon-name-part taxon-name-part-type="genus" reg="Araeopteron"/><tp:taxon-name-part taxon-name-part-type="species" reg="zheganensis">zheganensis</tp:taxon-name-part></tp:taxon-name></italic> is formed by combining “Zhe” and “Gan” the conventional abbreviations of Zhejiang and Jiangxi provinces, respectively, to indicate the provenance of the type specimens.</p></tp:treatment-sec><tp:treatment-sec sec-type="Distribution"><title>Distribution</title><p>China (Zhejiang, Jiangxi)</p></tp:treatment-sec><tp:treatment-sec sec-type="Biology"><title>Biology</title><p>This species was collected from montane forest regions in eastern China. Adults were obtained by light trapping during July–August, indicating pronounced phototactic behaviour and suggesting that its peak activity period occurs in summer. Its host plants and other ecological characteristics remain unknown.</p></tp:treatment-sec><tp:treatment-sec><!--Section generated to contain objects referenced in tp:taxon-treatment.--><fig-group id="F14224484" position="float" orientation="portrait"><caption><p>Adults of <italic><tp:taxon-name><tp:taxon-name-part taxon-name-part-type="genus" reg="Araeopteron">Araeopteron</tp:taxon-name-part></tp:taxon-name></italic> spp.:</p></caption><fig id="F14224489" position="float" orientation="portrait"><object-id xmlns:xlink="http://www.w3.org/1999/xlink" content-type="arpha" xlink:type="simple">C7A13AD6-4532-5B53-9C6E-86A091C332C6</object-id><object-id xmlns:xlink="http://www.w3.org/1999/xlink" content-type="doi" xlink:type="simple">10.3897/BDJ.14.e200131.figure1a</object-id><label>Figure 1a.</label><caption><p><italic><tp:taxon-name><tp:taxon-name-part taxon-name-part-type="genus" reg="Araeopteron">A.</tp:taxon-name-part> <tp:taxon-name-part taxon-name-part-type="species" reg="zheganensis">zheganensis</tp:taxon-name-part></tp:taxon-name></italic>, sp. nov., HT;</p></caption><graphic xmlns:xlink="http://www.w3.org/1999/xlink" xlink:href="bdj-14-e200131-g001_a.png" xlink:type="simple" position="float" orientation="portrait" id="oo_1646069.png"><uri content-type="original_file" xlink:type="simple">https://binary.pensoft.net/fig/1646069</uri></graphic></fig><fig id="F14224490" position="float" orientation="portrait"><object-id xmlns:xlink="http://www.w3.org/1999/xlink" content-type="arpha" xlink:type="simple">30A4283F-9396-5BD4-B5D8-6E818DF2D7E5</object-id><object-id xmlns:xlink="http://www.w3.org/1999/xlink" content-type="doi" xlink:type="simple">10.3897/BDJ.14.e200131.figure1b</object-id><label>Figure 1b.</label><caption><p><italic><tp:taxon-name><tp:taxon-name-part taxon-name-part-type="genus" reg="Araeopteron">A.</tp:taxon-name-part> <tp:taxon-name-part taxon-name-part-type="species" reg="zheganensis">zheganensis</tp:taxon-name-part></tp:taxon-name></italic>, sp. nov., PT;</p></caption><graphic xmlns:xlink="http://www.w3.org/1999/xlink" xlink:href="bdj-14-e200131-g001_b.png" xlink:type="simple" position="float" orientation="portrait" id="oo_1646070.png"><uri content-type="original_file" xlink:type="simple">https://binary.pensoft.net/fig/1646070</uri></graphic></fig><fig id="F14224491" position="float" orientation="portrait"><object-id xmlns:xlink="http://www.w3.org/1999/xlink" content-type="arpha" xlink:type="simple">B39E3DB6-1B24-5617-87FD-9BB3B3D853E9</object-id><object-id xmlns:xlink="http://www.w3.org/1999/xlink" content-type="doi" xlink:type="simple">10.3897/BDJ.14.e200131.figure1c</object-id><label>Figure 1c.</label><caption><p><italic><tp:taxon-name><tp:taxon-name-part taxon-name-part-type="genus" reg="Araeopteron">A.</tp:taxon-name-part> <tp:taxon-name-part taxon-name-part-type="species" reg="simaoensis">simaoensis</tp:taxon-name-part></tp:taxon-name></italic> Jin, 2025;</p></caption><graphic xmlns:xlink="http://www.w3.org/1999/xlink" xlink:href="bdj-14-e200131-g001_c.png" xlink:type="simple" position="float" orientation="portrait" id="oo_1646071.png"><uri content-type="original_file" xlink:type="simple">https://binary.pensoft.net/fig/1646071</uri></graphic></fig><fig id="F14224492" position="float" orientation="portrait"><object-id xmlns:xlink="http://www.w3.org/1999/xlink" content-type="arpha" xlink:type="simple">C3CA6CE2-47A4-5F59-8F87-95EFDA2F5866</object-id><object-id xmlns:xlink="http://www.w3.org/1999/xlink" content-type="doi" xlink:type="simple">10.3897/BDJ.14.e200131.figure1d</object-id><label>Figure 1d.</label><caption><p><italic><tp:taxon-name><tp:taxon-name-part taxon-name-part-type="genus" reg="Araeopteron">A.</tp:taxon-name-part> <tp:taxon-name-part taxon-name-part-type="species" reg="nigrizonatum">nigrizonatum</tp:taxon-name-part> <tp:taxon-name-part taxon-name-part-type="subspecies" reg="chinensis">chinensis</tp:taxon-name-part></tp:taxon-name></italic>, ssp. nov., HT; <ext-link xmlns:xlink="http://www.w3.org/1999/xlink" ext-link-type="uri" xlink:href="https://doi.org/10.3897/BDJ.14.e200131.figure1d" xlink:type="simple"> </ext-link></p></caption><graphic xmlns:xlink="http://www.w3.org/1999/xlink" xlink:href="bdj-14-e200131-g001_d.png" xlink:type="simple" position="float" orientation="portrait" id="oo_1646072.png"><uri content-type="original_file" xlink:type="simple">https://binary.pensoft.net/fig/1646072</uri></graphic></fig><fig id="F14224493" position="float" orientation="portrait"><object-id xmlns:xlink="http://www.w3.org/1999/xlink" content-type="arpha" xlink:type="simple">D45A4626-F19B-569E-8B72-13757BCBE8E8</object-id><object-id xmlns:xlink="http://www.w3.org/1999/xlink" content-type="doi" xlink:type="simple">10.3897/BDJ.14.e200131.figure1e</object-id><label>Figure 1e.</label><caption><p><italic><tp:taxon-name><tp:taxon-name-part taxon-name-part-type="genus" reg="Araeopteron">A.</tp:taxon-name-part> <tp:taxon-name-part taxon-name-part-type="species" reg="nigrizonatum">nigrizonatum</tp:taxon-name-part> <tp:taxon-name-part taxon-name-part-type="subspecies" reg="chinensis">chinensis</tp:taxon-name-part></tp:taxon-name></italic>, ssp. nov., PT; <ext-link xmlns:xlink="http://www.w3.org/1999/xlink" ext-link-type="uri" xlink:href="https://doi.org/10.3897/BDJ.14.e200131.figure1e" xlink:type="simple"> </ext-link></p></caption><graphic xmlns:xlink="http://www.w3.org/1999/xlink" xlink:href="bdj-14-e200131-g001_e.png" xlink:type="simple" position="float" orientation="portrait" id="oo_1646073.png"><uri content-type="original_file" xlink:type="simple">https://binary.pensoft.net/fig/1646073</uri></graphic></fig><fig id="F14224494" position="float" orientation="portrait"><object-id xmlns:xlink="http://www.w3.org/1999/xlink" content-type="arpha" xlink:type="simple">8C04B324-400A-58A5-A24E-09C5299151B2</object-id><object-id xmlns:xlink="http://www.w3.org/1999/xlink" content-type="doi" xlink:type="simple">10.3897/BDJ.14.e200131.figure1f</object-id><label>Figure 1f.</label><caption><p><italic><tp:taxon-name><tp:taxon-name-part taxon-name-part-type="genus" reg="Araeopteron">A.</tp:taxon-name-part> <tp:taxon-name-part taxon-name-part-type="species" reg="nigrizonatum">nigrizonatum</tp:taxon-name-part> <tp:taxon-name-part taxon-name-part-type="subspecies" reg="nigrizonatum">nigrizonatum</tp:taxon-name-part></tp:taxon-name></italic> Hirano, 2021.</p></caption><graphic xmlns:xlink="http://www.w3.org/1999/xlink" xlink:href="bdj-14-e200131-g001_f.png" xlink:type="simple" position="float" orientation="portrait" id="oo_1646074.png"><uri content-type="original_file" xlink:type="simple">https://binary.pensoft.net/fig/1646074</uri></graphic></fig></fig-group><fig id="F14224489" position="float" orientation="portrait"><object-id xmlns:xlink="http://www.w3.org/1999/xlink" content-type="arpha" xlink:type="simple">C7A13AD6-4532-5B53-9C6E-86A091C332C6</object-id><object-id xmlns:xlink="http://www.w3.org/1999/xlink" content-type="doi" xlink:type="simple">10.3897/BDJ.14.e200131.figure1a</object-id><label>Figure 1a.</label><caption><p><italic><tp:taxon-name><tp:taxon-name-part taxon-name-part-type="genus" reg="Araeopteron">A.</tp:taxon-name-part> <tp:taxon-name-part taxon-name-part-type="species" reg="zheganensis">zheganensis</tp:taxon-name-part></tp:taxon-name></italic>, sp. nov., HT;</p></caption><graphic xmlns:xlink="http://www.w3.org/1999/xlink" xlink:href="bdj-14-e200131-g001_a.png" xlink:type="simple" position="float" orientation="portrait" id="oo_1646069.png"><uri content-type="original_file" xlink:type="simple">https://binary.pensoft.net/fig/1646069</uri></graphic></fig><fig id="F14224490" position="float" orientation="portrait"><object-id xmlns:xlink="http://www.w3.org/1999/xlink" content-type="arpha" xlink:type="simple">30A4283F-9396-5BD4-B5D8-6E818DF2D7E5</object-id><object-id xmlns:xlink="http://www.w3.org/1999/xlink" content-type="doi" xlink:type="simple">10.3897/BDJ.14.e200131.figure1b</object-id><label>Figure 1b.</label><caption><p><italic><tp:taxon-name><tp:taxon-name-part taxon-name-part-type="genus" reg="Araeopteron">A.</tp:taxon-name-part> <tp:taxon-name-part taxon-name-part-type="species" reg="zheganensis">zheganensis</tp:taxon-name-part></tp:taxon-name></italic>, sp. nov., PT;</p></caption><graphic xmlns:xlink="http://www.w3.org/1999/xlink" xlink:href="bdj-14-e200131-g001_b.png" xlink:type="simple" position="float" orientation="portrait" id="oo_1646070.png"><uri content-type="original_file" xlink:type="simple">https://binary.pensoft.net/fig/1646070</uri></graphic></fig><fig-group id="F14224508" position="float" orientation="portrait"><caption><p><italic><tp:taxon-name><tp:taxon-name-part taxon-name-part-type="genus" reg="Araeopteron">Araeopteron</tp:taxon-name-part></tp:taxon-name></italic> spp., male genitalia</p></caption><fig id="F14224513" position="float" orientation="portrait"><object-id xmlns:xlink="http://www.w3.org/1999/xlink" content-type="arpha" xlink:type="simple">FE4766CE-EEF6-520E-B72F-2D69A212D8D1</object-id><object-id xmlns:xlink="http://www.w3.org/1999/xlink" content-type="doi" xlink:type="simple">10.3897/BDJ.14.e200131.figure2a</object-id><label>Figure 2a.</label><caption><p><italic><tp:taxon-name><tp:taxon-name-part taxon-name-part-type="genus" reg="Araeopteron">A.</tp:taxon-name-part> <tp:taxon-name-part taxon-name-part-type="species" reg="zheganensis">zheganensis</tp:taxon-name-part></tp:taxon-name></italic>, sp. nov., HT, slide YCH-434-1;</p></caption><graphic xmlns:xlink="http://www.w3.org/1999/xlink" xlink:href="bdj-14-e200131-g002_a.png" xlink:type="simple" position="float" orientation="portrait" id="oo_1646088.png"><uri content-type="original_file" xlink:type="simple">https://binary.pensoft.net/fig/1646088</uri></graphic></fig><fig id="F14224514" position="float" orientation="portrait"><object-id xmlns:xlink="http://www.w3.org/1999/xlink" content-type="arpha" xlink:type="simple">58C232FB-0789-5148-A96B-28B35E24C174</object-id><object-id xmlns:xlink="http://www.w3.org/1999/xlink" content-type="doi" xlink:type="simple">10.3897/BDJ.14.e200131.figure2b</object-id><label>Figure 2b.</label><caption><p><italic><tp:taxon-name><tp:taxon-name-part taxon-name-part-type="genus" reg="Araeopteron">A.</tp:taxon-name-part> <tp:taxon-name-part taxon-name-part-type="species" reg="simaoensis">simaoensis</tp:taxon-name-part></tp:taxon-name></italic> Jin, Yao &amp; Han, 2025, slide YCH-153-1;</p></caption><graphic xmlns:xlink="http://www.w3.org/1999/xlink" xlink:href="bdj-14-e200131-g002_b.png" xlink:type="simple" position="float" orientation="portrait" id="oo_1646110.png"><uri content-type="original_file" xlink:type="simple">https://binary.pensoft.net/fig/1646110</uri></graphic></fig><fig id="F14224515" position="float" orientation="portrait"><object-id xmlns:xlink="http://www.w3.org/1999/xlink" content-type="arpha" xlink:type="simple">E97BFC46-7098-5D03-BC1C-66130AF50C81</object-id><object-id xmlns:xlink="http://www.w3.org/1999/xlink" content-type="doi" xlink:type="simple">10.3897/BDJ.14.e200131.figure2c</object-id><label>Figure 2c.</label><caption><p><italic><tp:taxon-name><tp:taxon-name-part taxon-name-part-type="genus" reg="Araeopteron">A.</tp:taxon-name-part> <tp:taxon-name-part taxon-name-part-type="species" reg="nigrizonatum">nigrizonatum</tp:taxon-name-part> <tp:taxon-name-part taxon-name-part-type="subspecies" reg="chinensis">chinensis</tp:taxon-name-part></tp:taxon-name></italic>, ssp. nov., HT, slide YCH-067-1;</p></caption><graphic xmlns:xlink="http://www.w3.org/1999/xlink" xlink:href="bdj-14-e200131-g002_c.png" xlink:type="simple" position="float" orientation="portrait" id="oo_1646092.png"><uri content-type="original_file" xlink:type="simple">https://binary.pensoft.net/fig/1646092</uri></graphic></fig><fig id="F14224516" position="float" orientation="portrait"><object-id xmlns:xlink="http://www.w3.org/1999/xlink" content-type="arpha" xlink:type="simple">F36A2E46-CF47-5640-B9D4-47FBAEC1A6D1</object-id><object-id xmlns:xlink="http://www.w3.org/1999/xlink" content-type="doi" xlink:type="simple">10.3897/BDJ.14.e200131.figure2d</object-id><label>Figure 2d.</label><caption><p><italic><tp:taxon-name><tp:taxon-name-part taxon-name-part-type="genus" reg="Araeopteron">A.</tp:taxon-name-part> <tp:taxon-name-part taxon-name-part-type="species" reg="nigrizonatum">nigrizonatum</tp:taxon-name-part> <tp:taxon-name-part taxon-name-part-type="subspecies" reg="nigrizonatum">nigrizonatum</tp:taxon-name-part></tp:taxon-name></italic> Hirano, 2021.</p></caption><graphic xmlns:xlink="http://www.w3.org/1999/xlink" xlink:href="bdj-14-e200131-g002_d.png" xlink:type="simple" position="float" orientation="portrait" id="oo_1646093.png"><uri content-type="original_file" xlink:type="simple">https://binary.pensoft.net/fig/1646093</uri></graphic></fig></fig-group><fig id="F14224513" position="float" orientation="portrait"><object-id xmlns:xlink="http://www.w3.org/1999/xlink" content-type="arpha" xlink:type="simple">FE4766CE-EEF6-520E-B72F-2D69A212D8D1</object-id><object-id xmlns:xlink="http://www.w3.org/1999/xlink" content-type="doi" xlink:type="simple">10.3897/BDJ.14.e200131.figure2a</object-id><label>Figure 2a.</label><caption><p><italic><tp:taxon-name><tp:taxon-name-part taxon-name-part-type="genus" reg="Araeopteron">A.</tp:taxon-name-part> <tp:taxon-name-part taxon-name-part-type="species" reg="zheganensis">zheganensis</tp:taxon-name-part></tp:taxon-name></italic>, sp. nov., HT, slide YCH-434-1;</p></caption><graphic xmlns:xlink="http://www.w3.org/1999/xlink" xlink:href="bdj-14-e200131-g002_a.png" xlink:type="simple" position="float" orientation="portrait" id="oo_1646088.png"><uri content-type="original_file" xlink:type="simple">https://binary.pensoft.net/fig/1646088</uri></graphic></fig><fig id="F14224491" position="float" orientation="portrait"><object-id xmlns:xlink="http://www.w3.org/1999/xlink" content-type="arpha" xlink:type="simple">B39E3DB6-1B24-5617-87FD-9BB3B3D853E9</object-id><object-id xmlns:xlink="http://www.w3.org/1999/xlink" content-type="doi" xlink:type="simple">10.3897/BDJ.14.e200131.figure1c</object-id><label>Figure 1c.</label><caption><p><italic><tp:taxon-name><tp:taxon-name-part taxon-name-part-type="genus" reg="Araeopteron">A.</tp:taxon-name-part> <tp:taxon-name-part taxon-name-part-type="species" reg="simaoensis">simaoensis</tp:taxon-name-part></tp:taxon-name></italic> Jin, 2025;</p></caption><graphic xmlns:xlink="http://www.w3.org/1999/xlink" xlink:href="bdj-14-e200131-g001_c.png" xlink:type="simple" position="float" orientation="portrait" id="oo_1646071.png"><uri content-type="original_file" xlink:type="simple">https://binary.pensoft.net/fig/1646071</uri></graphic></fig><fig id="F14224514" position="float" orientation="portrait"><object-id xmlns:xlink="http://www.w3.org/1999/xlink" content-type="arpha" xlink:type="simple">58C232FB-0789-5148-A96B-28B35E24C174</object-id><object-id xmlns:xlink="http://www.w3.org/1999/xlink" content-type="doi" xlink:type="simple">10.3897/BDJ.14.e200131.figure2b</object-id><label>Figure 2b.</label><caption><p><italic><tp:taxon-name><tp:taxon-name-part taxon-name-part-type="genus" reg="Araeopteron">A.</tp:taxon-name-part> <tp:taxon-name-part taxon-name-part-type="species" reg="simaoensis">simaoensis</tp:taxon-name-part></tp:taxon-name></italic> Jin, Yao &amp; Han, 2025, slide YCH-153-1;</p></caption><graphic xmlns:xlink="http://www.w3.org/1999/xlink" xlink:href="bdj-14-e200131-g002_b.png" xlink:type="simple" position="float" orientation="portrait" id="oo_1646110.png"><uri content-type="original_file" xlink:type="simple">https://binary.pensoft.net/fig/1646110</uri></graphic></fig></tp:treatment-sec></tp:taxon-treatment>
