# Supplementary material for: Description of a new species of the genus Araeopteron Hampson, 1893 (Erebidae, Boletobiinae) from China, with a new subspecies of A. nigrizonatum Hirano, 2021
Source: Biodivers Data J. 2026 Jun 29;14:e200131. doi: 10.3897/BDJ.14.e200131 (PMC13338721; doi:10.3897/BDJ.14.e200131)
Supplement: XML Treatment for Araeopteron nigrizonatum chinensis [file BDJ.14.e200131-treatment3.xml]

<!DOCTYPE tp:taxon-treatment
  PUBLIC "-//TaxonX//DTD Taxonomic Treatment Publishing DTD v0 20100105//EN" "tax-treatment-NSO.dtd">
<tp:taxon-treatment xmlns:tp="http://www.plazi.org/taxpub"><tp:treatment-meta><mixed-citation publication-type="journal"><person-group><name><surname>Yao</surname><given-names>Chun-Hua</given-names></name><name><surname>Li</surname><given-names>Cheng-De</given-names></name><name><surname>Han</surname><given-names>Hui-Lin</given-names></name></person-group><article-title>Description of a new species of the genus <italic><tp:taxon-name><tp:taxon-name-part taxon-name-part-type="genus" reg="Araeopteron">Araeopteron</tp:taxon-name-part></tp:taxon-name></italic> Hampson, 1893 (<tp:taxon-name><tp:taxon-name-part taxon-name-part-type="family">Erebidae</tp:taxon-name-part></tp:taxon-name>, <tp:taxon-name><tp:taxon-name-part taxon-name-part-type="subfamily">Boletobiinae</tp:taxon-name-part></tp:taxon-name>) from China, with a new subspecies of <italic><tp:taxon-name><tp:taxon-name-part taxon-name-part-type="genus" reg="Araeopteron">A.</tp:taxon-name-part> <tp:taxon-name-part taxon-name-part-type="species" reg="nigrizonatum">nigrizonatum</tp:taxon-name-part></tp:taxon-name></italic> Hirano, 2021</article-title><source>Biodivers Data J</source><day>29</day><month>06</month><year>2026</year><volume>14</volume><pub-id pub-id-type="doi">10.3897/BDJ.14.e200131</pub-id></mixed-citation></tp:treatment-meta><tp:nomenclature><tp:taxon-name><object-id xmlns:xlink="http://www.w3.org/1999/xlink" content-type="arpha" xlink:type="simple">3D05373B-125E-5B9A-8BDD-06D2877DC520</object-id><tp:taxon-name-part taxon-name-part-type="genus">Araeopteron</tp:taxon-name-part> <tp:taxon-name-part taxon-name-part-type="species">nigrizonatum</tp:taxon-name-part> <tp:taxon-name-part taxon-name-part-type="subspecies">chinensis</tp:taxon-name-part><object-id xmlns:xlink="http://www.w3.org/1999/xlink" content-type="zoobank" xlink:type="simple" object-id-type="ZooBank">E3FEC5E3-CC4A-43D1-B4AF-51A636E4A4CC</object-id></tp:taxon-name><tp:taxon-status xmlns:xlink="http://www.w3.org/1999/xlink" xlink:type="simple">n.</tp:taxon-status></tp:nomenclature><tp:treatment-sec sec-type="materials"><title>Materials</title><list list-type="alpha-lower" list-content="occurrences"><list-item><p><bold>Type status:</bold> <named-content xmlns:xlink="http://www.w3.org/1999/xlink" content-type="dwc:typeStatus" xlink:type="simple">Holotype</named-content>. <bold>Occurrence:</bold> recordedBy: <named-content xmlns:xlink="http://www.w3.org/1999/xlink" content-type="dwc:recordedBy" xlink:type="simple">Z.G. Zhang et al.</named-content>; sex: <named-content xmlns:xlink="http://www.w3.org/1999/xlink" content-type="dwc:sex" xlink:type="simple">male</named-content>; lifeStage: <named-content xmlns:xlink="http://www.w3.org/1999/xlink" content-type="dwc:lifeStage" xlink:type="simple">adult</named-content>; occurrenceID: <named-content xmlns:xlink="http://www.w3.org/1999/xlink" content-type="dwc:occurrenceID" xlink:type="simple">D5D595ED-5683-5D1B-B8FF-FB27785C20FA</named-content>; <bold>Location:</bold> country: <named-content xmlns:xlink="http://www.w3.org/1999/xlink" content-type="dwc:country" xlink:type="simple">China</named-content>; stateProvince: <named-content xmlns:xlink="http://www.w3.org/1999/xlink" content-type="dwc:stateProvince" xlink:type="simple">Zhejiang</named-content>; county: <named-content xmlns:xlink="http://www.w3.org/1999/xlink" content-type="dwc:county" xlink:type="simple">Quzhou</named-content>; locality: <named-content xmlns:xlink="http://www.w3.org/1999/xlink" content-type="dwc:locality" xlink:type="simple">Gutianshan National Nature Reserve</named-content>; <bold>Event:</bold> eventDate: <named-content xmlns:xlink="http://www.w3.org/1999/xlink" content-type="dwc:eventDate" xlink:type="simple">7 Ⅶ 2017</named-content>; <bold>Material Entity:</bold> disposition: <named-content xmlns:xlink="http://www.w3.org/1999/xlink" content-type="dwc:disposition" xlink:type="simple">in NEFU</named-content></p></list-item><list-item><p><bold>Type status:</bold> <named-content xmlns:xlink="http://www.w3.org/1999/xlink" content-type="dwc:typeStatus" xlink:type="simple">Paratype</named-content>. <bold>Occurrence:</bold> recordedBy: <named-content xmlns:xlink="http://www.w3.org/1999/xlink" content-type="dwc:recordedBy" xlink:type="simple">Z.G. Zhang et al.</named-content>; sex: <named-content xmlns:xlink="http://www.w3.org/1999/xlink" content-type="dwc:sex" xlink:type="simple">male</named-content>; lifeStage: <named-content xmlns:xlink="http://www.w3.org/1999/xlink" content-type="dwc:lifeStage" xlink:type="simple">adult</named-content>; occurrenceID: <named-content xmlns:xlink="http://www.w3.org/1999/xlink" content-type="dwc:occurrenceID" xlink:type="simple">E1F9D5DF-9452-5519-851F-B998A45567B8</named-content>; <bold>Location:</bold> country: <named-content xmlns:xlink="http://www.w3.org/1999/xlink" content-type="dwc:country" xlink:type="simple">China</named-content>; stateProvince: <named-content xmlns:xlink="http://www.w3.org/1999/xlink" content-type="dwc:stateProvince" xlink:type="simple">Chongqing</named-content>; county: <named-content xmlns:xlink="http://www.w3.org/1999/xlink" content-type="dwc:county" xlink:type="simple">Jiangjin</named-content>; locality: <named-content xmlns:xlink="http://www.w3.org/1999/xlink" content-type="dwc:locality" xlink:type="simple">Mt. Simian town Dawopu area</named-content>; <bold>Event:</bold> eventDate: <named-content xmlns:xlink="http://www.w3.org/1999/xlink" content-type="dwc:eventDate" xlink:type="simple">29 Ⅶ–2 Ⅷ 2020</named-content>; <bold>Material Entity:</bold> disposition: <named-content xmlns:xlink="http://www.w3.org/1999/xlink" content-type="dwc:disposition" xlink:type="simple">in NEFU</named-content></p></list-item></list></tp:treatment-sec><tp:treatment-sec sec-type="Description"><title>Description</title><p><bold>Adult</bold> (Fig. <xref ref-type="fig" rid="F14224484">1</xref><xref ref-type="fig" rid="F14224492">d</xref>, <xref ref-type="fig" rid="F14224493">e</xref>) Wingspan 11–13 mm. Head yellowish-brown with black stripes; antennae filiform, dark brown basally, yellowish-brown distally. Fore-wing costa from base to middle with two black stripes with white longitudinal lines; ground colour pale yellow; antemedial line brown, wavy; median, postmedial lines greyish-brown, patchy, discontinuous. Postmedial line externally with greyish-white band. Terminal line dark brown, discontinuous. Fringe dense, dark. Hind-wing transverse line blackish-brown internally, pale yellow externally. Terminal line discontinuous, alternating dark brown and orange-yellow.</p><p><bold>Male genitalia</bold> (Fig. <xref ref-type="fig" rid="F14224508">2</xref><xref ref-type="fig" rid="F14224515">c</xref>) Uncus slender, apex acute. Tegumen subconical, lateral margins arcuate. Valva elongate, apex bluntly rounded, with spoon-shaped concavity; costal process medially slightly raised. Juxta bottle-shaped, lower part broadly expanded, arcuate, medially constricted, upper part slightly expanded. Saccus broadly U-shaped. Aedeagus slender, medially constricted, caecum slightly swollen. Carinal hook small, finely serrate; vesica with small spine-like cornuti.</p><p><bold>Female.</bold> (Fig. <xref ref-type="fig" rid="F14224517">3</xref><xref ref-type="fig" rid="F14224522">a</xref>) Papillae anales broad. Apophyses anteriores and posteriores equal in length. Ostium bursae sac-like; ductus bursae straight and slightly sclerotised. Corpus bursae with tubular part slender, elongate; globular part elongate-elliptical. Signum brush-shaped, compact and clustered, opposite side densely with punctate protuberances.</p></tp:treatment-sec><tp:treatment-sec sec-type="Diagnosis"><title>Diagnosis</title><p>The new subspecies is very similar to the nominotypical subspecies <italic><tp:taxon-name><tp:taxon-name-part taxon-name-part-type="genus" reg="Araeopteron">A.</tp:taxon-name-part> <tp:taxon-name-part taxon-name-part-type="species" reg="nigrizonatum">nigrizonatum</tp:taxon-name-part></tp:taxon-name></italic> Hirano, 2021 in the adult (Fig. <xref ref-type="fig" rid="F14224484">1</xref><xref ref-type="fig" rid="F14224494">f</xref>), but differs markedly in the male and female genitalia (Figs <xref ref-type="fig" rid="F14224508">2</xref><xref ref-type="fig" rid="F14224516">d</xref>, <xref ref-type="fig" rid="F14224517">3</xref><xref ref-type="fig" rid="F14224523">b</xref>): in new subspecies, cucullus gently arcuate and evenly curved (in <italic><tp:taxon-name><tp:taxon-name-part taxon-name-part-type="genus" reg="Araeopteron">A.</tp:taxon-name-part> <tp:taxon-name-part taxon-name-part-type="species" reg="nigrizonatum">nigrizonatum</tp:taxon-name-part></tp:taxon-name></italic> strongly curved); costa with basal half of dorsal margin forming long, shallow concavity and distal half weakly sclerotised (in <italic><tp:taxon-name><tp:taxon-name-part taxon-name-part-type="genus" reg="Araeopteron">A.</tp:taxon-name-part> <tp:taxon-name-part taxon-name-part-type="species" reg="nigrizonatum">nigrizonatum</tp:taxon-name-part> <tp:taxon-name-part taxon-name-part-type="subspecies" reg="nigrizonatum">nigrizonatum</tp:taxon-name-part></tp:taxon-name></italic> short, deep concavity and strongly sclerotised); sacculus process with anterior ridge connected to concavity (in <italic><tp:taxon-name><tp:taxon-name-part taxon-name-part-type="genus" reg="Araeopteron">A.</tp:taxon-name-part> <tp:taxon-name-part taxon-name-part-type="species" reg="nigrizonatum">nigrizonatum</tp:taxon-name-part></tp:taxon-name></italic> not connected); sacculus concavity narrowing strongly from outer to inner side (in <italic><tp:taxon-name><tp:taxon-name-part taxon-name-part-type="genus" reg="Araeopteron">A.</tp:taxon-name-part> <tp:taxon-name-part taxon-name-part-type="species" reg="nigrizonatum">nigrizonatum</tp:taxon-name-part></tp:taxon-name></italic>, gradually narrowing towards base). In female genitalia, ductus bursae straight and slightly sclerotised (in <italic><tp:taxon-name><tp:taxon-name-part taxon-name-part-type="genus" reg="Araeopteron">A.</tp:taxon-name-part> <tp:taxon-name-part taxon-name-part-type="species" reg="nigrizonatum">nigrizonatum</tp:taxon-name-part></tp:taxon-name></italic>, constricted, with prismatic longitudinal ridges); signum narrowly brush-shaped with fewer branches (in <italic><tp:taxon-name><tp:taxon-name-part taxon-name-part-type="genus" reg="Araeopteron">A.</tp:taxon-name-part> <tp:taxon-name-part taxon-name-part-type="species" reg="nigrizonatum">nigrizonatum</tp:taxon-name-part></tp:taxon-name></italic>, badminton shuttlecock-shaped, broader, with more branches).</p></tp:treatment-sec><tp:treatment-sec sec-type="Etymology"><title>Etymology</title><p>This subspecies is given its subspecific epithet according to its type locality, situated in China.</p></tp:treatment-sec><tp:treatment-sec sec-type="Distribution"><title>Distribution</title><p>China (Zhejiang, Yunnan, Fujian, Chongqing)</p></tp:treatment-sec><tp:treatment-sec sec-type="Biology"><title>Biology</title><p>This subspecies has been recorded from montane forest regions in various parts of southern China, including Zhejiang, Yunnan, Fujian and Chongqing. Adults were collected by light trapping from July to September, indicating strong phototactic behaviour and suggesting that the adult activity period is mainly concentrated from late summer to early autumn. Its host plants and other ecological characteristics remain unknown.</p></tp:treatment-sec><tp:treatment-sec sec-type="Notes"><title>Notes</title><p>The species is newly recorded from China. The nominotypical subspecies is restricted to Japan, whereas the new subspecies is distributed in southern China.</p></tp:treatment-sec><tp:treatment-sec><!--Section generated to contain objects referenced in tp:taxon-treatment.--><fig-group id="F14224484" position="float" orientation="portrait"><caption><p>Adults of <italic><tp:taxon-name><tp:taxon-name-part taxon-name-part-type="genus" reg="Araeopteron">Araeopteron</tp:taxon-name-part></tp:taxon-name></italic> spp.:</p></caption><fig id="F14224489" position="float" orientation="portrait"><object-id xmlns:xlink="http://www.w3.org/1999/xlink" content-type="arpha" xlink:type="simple">C7A13AD6-4532-5B53-9C6E-86A091C332C6</object-id><object-id xmlns:xlink="http://www.w3.org/1999/xlink" content-type="doi" xlink:type="simple">10.3897/BDJ.14.e200131.figure1a</object-id><label>Figure 1a.</label><caption><p><italic><tp:taxon-name><tp:taxon-name-part taxon-name-part-type="genus" reg="Araeopteron">A.</tp:taxon-name-part> <tp:taxon-name-part taxon-name-part-type="species" reg="zheganensis">zheganensis</tp:taxon-name-part></tp:taxon-name></italic>, sp. nov., HT;</p></caption><graphic xmlns:xlink="http://www.w3.org/1999/xlink" xlink:href="bdj-14-e200131-g001_a.png" xlink:type="simple" position="float" orientation="portrait" id="oo_1646069.png"><uri content-type="original_file" xlink:type="simple">https://binary.pensoft.net/fig/1646069</uri></graphic></fig><fig id="F14224490" position="float" orientation="portrait"><object-id xmlns:xlink="http://www.w3.org/1999/xlink" content-type="arpha" xlink:type="simple">30A4283F-9396-5BD4-B5D8-6E818DF2D7E5</object-id><object-id xmlns:xlink="http://www.w3.org/1999/xlink" content-type="doi" xlink:type="simple">10.3897/BDJ.14.e200131.figure1b</object-id><label>Figure 1b.</label><caption><p><italic><tp:taxon-name><tp:taxon-name-part taxon-name-part-type="genus" reg="Araeopteron">A.</tp:taxon-name-part> <tp:taxon-name-part taxon-name-part-type="species" reg="zheganensis">zheganensis</tp:taxon-name-part></tp:taxon-name></italic>, sp. nov., PT;</p></caption><graphic xmlns:xlink="http://www.w3.org/1999/xlink" xlink:href="bdj-14-e200131-g001_b.png" xlink:type="simple" position="float" orientation="portrait" id="oo_1646070.png"><uri content-type="original_file" xlink:type="simple">https://binary.pensoft.net/fig/1646070</uri></graphic></fig><fig id="F14224491" position="float" orientation="portrait"><object-id xmlns:xlink="http://www.w3.org/1999/xlink" content-type="arpha" xlink:type="simple">B39E3DB6-1B24-5617-87FD-9BB3B3D853E9</object-id><object-id xmlns:xlink="http://www.w3.org/1999/xlink" content-type="doi" xlink:type="simple">10.3897/BDJ.14.e200131.figure1c</object-id><label>Figure 1c.</label><caption><p><italic><tp:taxon-name><tp:taxon-name-part taxon-name-part-type="genus" reg="Araeopteron">A.</tp:taxon-name-part> <tp:taxon-name-part taxon-name-part-type="species" reg="simaoensis">simaoensis</tp:taxon-name-part></tp:taxon-name></italic> Jin, 2025;</p></caption><graphic xmlns:xlink="http://www.w3.org/1999/xlink" xlink:href="bdj-14-e200131-g001_c.png" xlink:type="simple" position="float" orientation="portrait" id="oo_1646071.png"><uri content-type="original_file" xlink:type="simple">https://binary.pensoft.net/fig/1646071</uri></graphic></fig><fig id="F14224492" position="float" orientation="portrait"><object-id xmlns:xlink="http://www.w3.org/1999/xlink" content-type="arpha" xlink:type="simple">C3CA6CE2-47A4-5F59-8F87-95EFDA2F5866</object-id><object-id xmlns:xlink="http://www.w3.org/1999/xlink" content-type="doi" xlink:type="simple">10.3897/BDJ.14.e200131.figure1d</object-id><label>Figure 1d.</label><caption><p><italic><tp:taxon-name><tp:taxon-name-part taxon-name-part-type="genus" reg="Araeopteron">A.</tp:taxon-name-part> <tp:taxon-name-part taxon-name-part-type="species" reg="nigrizonatum">nigrizonatum</tp:taxon-name-part> <tp:taxon-name-part taxon-name-part-type="subspecies" reg="chinensis">chinensis</tp:taxon-name-part></tp:taxon-name></italic>, ssp. nov., HT; <ext-link xmlns:xlink="http://www.w3.org/1999/xlink" ext-link-type="uri" xlink:href="https://doi.org/10.3897/BDJ.14.e200131.figure1d" xlink:type="simple"> </ext-link></p></caption><graphic xmlns:xlink="http://www.w3.org/1999/xlink" xlink:href="bdj-14-e200131-g001_d.png" xlink:type="simple" position="float" orientation="portrait" id="oo_1646072.png"><uri content-type="original_file" xlink:type="simple">https://binary.pensoft.net/fig/1646072</uri></graphic></fig><fig id="F14224493" position="float" orientation="portrait"><object-id xmlns:xlink="http://www.w3.org/1999/xlink" content-type="arpha" xlink:type="simple">D45A4626-F19B-569E-8B72-13757BCBE8E8</object-id><object-id xmlns:xlink="http://www.w3.org/1999/xlink" content-type="doi" xlink:type="simple">10.3897/BDJ.14.e200131.figure1e</object-id><label>Figure 1e.</label><caption><p><italic><tp:taxon-name><tp:taxon-name-part taxon-name-part-type="genus" reg="Araeopteron">A.</tp:taxon-name-part> <tp:taxon-name-part taxon-name-part-type="species" reg="nigrizonatum">nigrizonatum</tp:taxon-name-part> <tp:taxon-name-part taxon-name-part-type="subspecies" reg="chinensis">chinensis</tp:taxon-name-part></tp:taxon-name></italic>, ssp. nov., PT; <ext-link xmlns:xlink="http://www.w3.org/1999/xlink" ext-link-type="uri" xlink:href="https://doi.org/10.3897/BDJ.14.e200131.figure1e" xlink:type="simple"> </ext-link></p></caption><graphic xmlns:xlink="http://www.w3.org/1999/xlink" xlink:href="bdj-14-e200131-g001_e.png" xlink:type="simple" position="float" orientation="portrait" id="oo_1646073.png"><uri content-type="original_file" xlink:type="simple">https://binary.pensoft.net/fig/1646073</uri></graphic></fig><fig id="F14224494" position="float" orientation="portrait"><object-id xmlns:xlink="http://www.w3.org/1999/xlink" content-type="arpha" xlink:type="simple">8C04B324-400A-58A5-A24E-09C5299151B2</object-id><object-id xmlns:xlink="http://www.w3.org/1999/xlink" content-type="doi" xlink:type="simple">10.3897/BDJ.14.e200131.figure1f</object-id><label>Figure 1f.</label><caption><p><italic><tp:taxon-name><tp:taxon-name-part taxon-name-part-type="genus" reg="Araeopteron">A.</tp:taxon-name-part> <tp:taxon-name-part taxon-name-part-type="species" reg="nigrizonatum">nigrizonatum</tp:taxon-name-part> <tp:taxon-name-part taxon-name-part-type="subspecies" reg="nigrizonatum">nigrizonatum</tp:taxon-name-part></tp:taxon-name></italic> Hirano, 2021.</p></caption><graphic xmlns:xlink="http://www.w3.org/1999/xlink" xlink:href="bdj-14-e200131-g001_f.png" xlink:type="simple" position="float" orientation="portrait" id="oo_1646074.png"><uri content-type="original_file" xlink:type="simple">https://binary.pensoft.net/fig/1646074</uri></graphic></fig></fig-group><fig id="F14224492" position="float" orientation="portrait"><object-id xmlns:xlink="http://www.w3.org/1999/xlink" content-type="arpha" xlink:type="simple">C3CA6CE2-47A4-5F59-8F87-95EFDA2F5866</object-id><object-id xmlns:xlink="http://www.w3.org/1999/xlink" content-type="doi" xlink:type="simple">10.3897/BDJ.14.e200131.figure1d</object-id><label>Figure 1d.</label><caption><p><italic><tp:taxon-name><tp:taxon-name-part taxon-name-part-type="genus" reg="Araeopteron">A.</tp:taxon-name-part> <tp:taxon-name-part taxon-name-part-type="species" reg="nigrizonatum">nigrizonatum</tp:taxon-name-part> <tp:taxon-name-part taxon-name-part-type="subspecies" reg="chinensis">chinensis</tp:taxon-name-part></tp:taxon-name></italic>, ssp. nov., HT; <ext-link xmlns:xlink="http://www.w3.org/1999/xlink" ext-link-type="uri" xlink:href="https://doi.org/10.3897/BDJ.14.e200131.figure1d" xlink:type="simple"> </ext-link></p></caption><graphic xmlns:xlink="http://www.w3.org/1999/xlink" xlink:href="bdj-14-e200131-g001_d.png" xlink:type="simple" position="float" orientation="portrait" id="oo_1646072.png"><uri content-type="original_file" xlink:type="simple">https://binary.pensoft.net/fig/1646072</uri></graphic></fig><fig id="F14224493" position="float" orientation="portrait"><object-id xmlns:xlink="http://www.w3.org/1999/xlink" content-type="arpha" xlink:type="simple">D45A4626-F19B-569E-8B72-13757BCBE8E8</object-id><object-id xmlns:xlink="http://www.w3.org/1999/xlink" content-type="doi" xlink:type="simple">10.3897/BDJ.14.e200131.figure1e</object-id><label>Figure 1e.</label><caption><p><italic><tp:taxon-name><tp:taxon-name-part taxon-name-part-type="genus" reg="Araeopteron">A.</tp:taxon-name-part> <tp:taxon-name-part taxon-name-part-type="species" reg="nigrizonatum">nigrizonatum</tp:taxon-name-part> <tp:taxon-name-part taxon-name-part-type="subspecies" reg="chinensis">chinensis</tp:taxon-name-part></tp:taxon-name></italic>, ssp. nov., PT; <ext-link xmlns:xlink="http://www.w3.org/1999/xlink" ext-link-type="uri" xlink:href="https://doi.org/10.3897/BDJ.14.e200131.figure1e" xlink:type="simple"> </ext-link></p></caption><graphic xmlns:xlink="http://www.w3.org/1999/xlink" xlink:href="bdj-14-e200131-g001_e.png" xlink:type="simple" position="float" orientation="portrait" id="oo_1646073.png"><uri content-type="original_file" xlink:type="simple">https://binary.pensoft.net/fig/1646073</uri></graphic></fig><fig-group id="F14224508" position="float" orientation="portrait"><caption><p><italic><tp:taxon-name><tp:taxon-name-part taxon-name-part-type="genus" reg="Araeopteron">Araeopteron</tp:taxon-name-part></tp:taxon-name></italic> spp., male genitalia</p></caption><fig id="F14224513" position="float" orientation="portrait"><object-id xmlns:xlink="http://www.w3.org/1999/xlink" content-type="arpha" xlink:type="simple">FE4766CE-EEF6-520E-B72F-2D69A212D8D1</object-id><object-id xmlns:xlink="http://www.w3.org/1999/xlink" content-type="doi" xlink:type="simple">10.3897/BDJ.14.e200131.figure2a</object-id><label>Figure 2a.</label><caption><p><italic><tp:taxon-name><tp:taxon-name-part taxon-name-part-type="genus" reg="Araeopteron">A.</tp:taxon-name-part> <tp:taxon-name-part taxon-name-part-type="species" reg="zheganensis">zheganensis</tp:taxon-name-part></tp:taxon-name></italic>, sp. nov., HT, slide YCH-434-1;</p></caption><graphic xmlns:xlink="http://www.w3.org/1999/xlink" xlink:href="bdj-14-e200131-g002_a.png" xlink:type="simple" position="float" orientation="portrait" id="oo_1646088.png"><uri content-type="original_file" xlink:type="simple">https://binary.pensoft.net/fig/1646088</uri></graphic></fig><fig id="F14224514" position="float" orientation="portrait"><object-id xmlns:xlink="http://www.w3.org/1999/xlink" content-type="arpha" xlink:type="simple">58C232FB-0789-5148-A96B-28B35E24C174</object-id><object-id xmlns:xlink="http://www.w3.org/1999/xlink" content-type="doi" xlink:type="simple">10.3897/BDJ.14.e200131.figure2b</object-id><label>Figure 2b.</label><caption><p><italic><tp:taxon-name><tp:taxon-name-part taxon-name-part-type="genus" reg="Araeopteron">A.</tp:taxon-name-part> <tp:taxon-name-part taxon-name-part-type="species" reg="simaoensis">simaoensis</tp:taxon-name-part></tp:taxon-name></italic> Jin, Yao &amp; Han, 2025, slide YCH-153-1;</p></caption><graphic xmlns:xlink="http://www.w3.org/1999/xlink" xlink:href="bdj-14-e200131-g002_b.png" xlink:type="simple" position="float" orientation="portrait" id="oo_1646110.png"><uri content-type="original_file" xlink:type="simple">https://binary.pensoft.net/fig/1646110</uri></graphic></fig><fig id="F14224515" position="float" orientation="portrait"><object-id xmlns:xlink="http://www.w3.org/1999/xlink" content-type="arpha" xlink:type="simple">E97BFC46-7098-5D03-BC1C-66130AF50C81</object-id><object-id xmlns:xlink="http://www.w3.org/1999/xlink" content-type="doi" xlink:type="simple">10.3897/BDJ.14.e200131.figure2c</object-id><label>Figure 2c.</label><caption><p><italic><tp:taxon-name><tp:taxon-name-part taxon-name-part-type="genus" reg="Araeopteron">A.</tp:taxon-name-part> <tp:taxon-name-part taxon-name-part-type="species" reg="nigrizonatum">nigrizonatum</tp:taxon-name-part> <tp:taxon-name-part taxon-name-part-type="subspecies" reg="chinensis">chinensis</tp:taxon-name-part></tp:taxon-name></italic>, ssp. nov., HT, slide YCH-067-1;</p></caption><graphic xmlns:xlink="http://www.w3.org/1999/xlink" xlink:href="bdj-14-e200131-g002_c.png" xlink:type="simple" position="float" orientation="portrait" id="oo_1646092.png"><uri content-type="original_file" xlink:type="simple">https://binary.pensoft.net/fig/1646092</uri></graphic></fig><fig id="F14224516" position="float" orientation="portrait"><object-id xmlns:xlink="http://www.w3.org/1999/xlink" content-type="arpha" xlink:type="simple">F36A2E46-CF47-5640-B9D4-47FBAEC1A6D1</object-id><object-id xmlns:xlink="http://www.w3.org/1999/xlink" content-type="doi" xlink:type="simple">10.3897/BDJ.14.e200131.figure2d</object-id><label>Figure 2d.</label><caption><p><italic><tp:taxon-name><tp:taxon-name-part taxon-name-part-type="genus" reg="Araeopteron">A.</tp:taxon-name-part> <tp:taxon-name-part taxon-name-part-type="species" reg="nigrizonatum">nigrizonatum</tp:taxon-name-part> <tp:taxon-name-part taxon-name-part-type="subspecies" reg="nigrizonatum">nigrizonatum</tp:taxon-name-part></tp:taxon-name></italic> Hirano, 2021.</p></caption><graphic xmlns:xlink="http://www.w3.org/1999/xlink" xlink:href="bdj-14-e200131-g002_d.png" xlink:type="simple" position="float" orientation="portrait" id="oo_1646093.png"><uri content-type="original_file" xlink:type="simple">https://binary.pensoft.net/fig/1646093</uri></graphic></fig></fig-group><fig id="F14224515" position="float" orientation="portrait"><object-id xmlns:xlink="http://www.w3.org/1999/xlink" content-type="arpha" xlink:type="simple">E97BFC46-7098-5D03-BC1C-66130AF50C81</object-id><object-id xmlns:xlink="http://www.w3.org/1999/xlink" content-type="doi" xlink:type="simple">10.3897/BDJ.14.e200131.figure2c</object-id><label>Figure 2c.</label><caption><p><italic><tp:taxon-name><tp:taxon-name-part taxon-name-part-type="genus" reg="Araeopteron">A.</tp:taxon-name-part> <tp:taxon-name-part taxon-name-part-type="species" reg="nigrizonatum">nigrizonatum</tp:taxon-name-part> <tp:taxon-name-part taxon-name-part-type="subspecies" reg="chinensis">chinensis</tp:taxon-name-part></tp:taxon-name></italic>, ssp. nov., HT, slide YCH-067-1;</p></caption><graphic xmlns:xlink="http://www.w3.org/1999/xlink" xlink:href="bdj-14-e200131-g002_c.png" xlink:type="simple" position="float" orientation="portrait" id="oo_1646092.png"><uri content-type="original_file" xlink:type="simple">https://binary.pensoft.net/fig/1646092</uri></graphic></fig><fig-group id="F14224517" position="float" orientation="portrait"><caption><p><italic><tp:taxon-name><tp:taxon-name-part taxon-name-part-type="genus" reg="Araeopteron">Araeopteron</tp:taxon-name-part></tp:taxon-name></italic> spp., female genitalia:</p></caption><fig id="F14224522" position="float" orientation="portrait"><object-id xmlns:xlink="http://www.w3.org/1999/xlink" content-type="arpha" xlink:type="simple">9C5DC84D-9846-5E44-A23B-C5C5CDE8D8BE</object-id><object-id xmlns:xlink="http://www.w3.org/1999/xlink" content-type="doi" xlink:type="simple">10.3897/BDJ.14.e200131.figure3a</object-id><label>Figure 3a.</label><caption><p><italic><tp:taxon-name><tp:taxon-name-part taxon-name-part-type="genus" reg="Araeopteron">A.</tp:taxon-name-part> <tp:taxon-name-part taxon-name-part-type="species" reg="nigrizonatum">nigrizonatum</tp:taxon-name-part> <tp:taxon-name-part taxon-name-part-type="subspecies" reg="chinensis">chinensis</tp:taxon-name-part></tp:taxon-name></italic>, ssp. nov., PT, slide YCH-399-2;</p></caption><graphic xmlns:xlink="http://www.w3.org/1999/xlink" xlink:href="bdj-14-e200131-g003_a.png" xlink:type="simple" position="float" orientation="portrait" id="oo_1646094.png"><uri content-type="original_file" xlink:type="simple">https://binary.pensoft.net/fig/1646094</uri></graphic></fig><fig id="F14224523" position="float" orientation="portrait"><object-id xmlns:xlink="http://www.w3.org/1999/xlink" content-type="arpha" xlink:type="simple">020985DA-A156-586B-8BC0-3799C46BBC2C</object-id><object-id xmlns:xlink="http://www.w3.org/1999/xlink" content-type="doi" xlink:type="simple">10.3897/BDJ.14.e200131.figure3b</object-id><label>Figure 3b.</label><caption><p><italic><tp:taxon-name><tp:taxon-name-part taxon-name-part-type="genus" reg="Araeopteron">A.</tp:taxon-name-part> <tp:taxon-name-part taxon-name-part-type="species" reg="nigrizonatum">nigrizonatum</tp:taxon-name-part> <tp:taxon-name-part taxon-name-part-type="subspecies" reg="nigrizonatum">nigrizonatum</tp:taxon-name-part></tp:taxon-name></italic> Hirano, 2021.</p></caption><graphic xmlns:xlink="http://www.w3.org/1999/xlink" xlink:href="bdj-14-e200131-g003_b.png" xlink:type="simple" position="float" orientation="portrait" id="oo_1646095.png"><uri content-type="original_file" xlink:type="simple">https://binary.pensoft.net/fig/1646095</uri></graphic></fig></fig-group><fig id="F14224522" position="float" orientation="portrait"><object-id xmlns:xlink="http://www.w3.org/1999/xlink" content-type="arpha" xlink:type="simple">9C5DC84D-9846-5E44-A23B-C5C5CDE8D8BE</object-id><object-id xmlns:xlink="http://www.w3.org/1999/xlink" content-type="doi" xlink:type="simple">10.3897/BDJ.14.e200131.figure3a</object-id><label>Figure 3a.</label><caption><p><italic><tp:taxon-name><tp:taxon-name-part taxon-name-part-type="genus" reg="Araeopteron">A.</tp:taxon-name-part> <tp:taxon-name-part taxon-name-part-type="species" reg="nigrizonatum">nigrizonatum</tp:taxon-name-part> <tp:taxon-name-part taxon-name-part-type="subspecies" reg="chinensis">chinensis</tp:taxon-name-part></tp:taxon-name></italic>, ssp. nov., PT, slide YCH-399-2;</p></caption><graphic xmlns:xlink="http://www.w3.org/1999/xlink" xlink:href="bdj-14-e200131-g003_a.png" xlink:type="simple" position="float" orientation="portrait" id="oo_1646094.png"><uri content-type="original_file" xlink:type="simple">https://binary.pensoft.net/fig/1646094</uri></graphic></fig><fig id="F14224494" position="float" orientation="portrait"><object-id xmlns:xlink="http://www.w3.org/1999/xlink" content-type="arpha" xlink:type="simple">8C04B324-400A-58A5-A24E-09C5299151B2</object-id><object-id xmlns:xlink="http://www.w3.org/1999/xlink" content-type="doi" xlink:type="simple">10.3897/BDJ.14.e200131.figure1f</object-id><label>Figure 1f.</label><caption><p><italic><tp:taxon-name><tp:taxon-name-part taxon-name-part-type="genus" reg="Araeopteron">A.</tp:taxon-name-part> <tp:taxon-name-part taxon-name-part-type="species" reg="nigrizonatum">nigrizonatum</tp:taxon-name-part> <tp:taxon-name-part taxon-name-part-type="subspecies" reg="nigrizonatum">nigrizonatum</tp:taxon-name-part></tp:taxon-name></italic> Hirano, 2021.</p></caption><graphic xmlns:xlink="http://www.w3.org/1999/xlink" xlink:href="bdj-14-e200131-g001_f.png" xlink:type="simple" position="float" orientation="portrait" id="oo_1646074.png"><uri content-type="original_file" xlink:type="simple">https://binary.pensoft.net/fig/1646074</uri></graphic></fig><fig id="F14224516" position="float" orientation="portrait"><object-id xmlns:xlink="http://www.w3.org/1999/xlink" content-type="arpha" xlink:type="simple">F36A2E46-CF47-5640-B9D4-47FBAEC1A6D1</object-id><object-id xmlns:xlink="http://www.w3.org/1999/xlink" content-type="doi" xlink:type="simple">10.3897/BDJ.14.e200131.figure2d</object-id><label>Figure 2d.</label><caption><p><italic><tp:taxon-name><tp:taxon-name-part taxon-name-part-type="genus" reg="Araeopteron">A.</tp:taxon-name-part> <tp:taxon-name-part taxon-name-part-type="species" reg="nigrizonatum">nigrizonatum</tp:taxon-name-part> <tp:taxon-name-part taxon-name-part-type="subspecies" reg="nigrizonatum">nigrizonatum</tp:taxon-name-part></tp:taxon-name></italic> Hirano, 2021.</p></caption><graphic xmlns:xlink="http://www.w3.org/1999/xlink" xlink:href="bdj-14-e200131-g002_d.png" xlink:type="simple" position="float" orientation="portrait" id="oo_1646093.png"><uri content-type="original_file" xlink:type="simple">https://binary.pensoft.net/fig/1646093</uri></graphic></fig><fig id="F14224523" position="float" orientation="portrait"><object-id xmlns:xlink="http://www.w3.org/1999/xlink" content-type="arpha" xlink:type="simple">020985DA-A156-586B-8BC0-3799C46BBC2C</object-id><object-id xmlns:xlink="http://www.w3.org/1999/xlink" content-type="doi" xlink:type="simple">10.3897/BDJ.14.e200131.figure3b</object-id><label>Figure 3b.</label><caption><p><italic><tp:taxon-name><tp:taxon-name-part taxon-name-part-type="genus" reg="Araeopteron">A.</tp:taxon-name-part> <tp:taxon-name-part taxon-name-part-type="species" reg="nigrizonatum">nigrizonatum</tp:taxon-name-part> <tp:taxon-name-part taxon-name-part-type="subspecies" reg="nigrizonatum">nigrizonatum</tp:taxon-name-part></tp:taxon-name></italic> Hirano, 2021.</p></caption><graphic xmlns:xlink="http://www.w3.org/1999/xlink" xlink:href="bdj-14-e200131-g003_b.png" xlink:type="simple" position="float" orientation="portrait" id="oo_1646095.png"><uri content-type="original_file" xlink:type="simple">https://binary.pensoft.net/fig/1646095</uri></graphic></fig></tp:treatment-sec></tp:taxon-treatment>
